# Supplementary material for: Flavacol and Its Novel Derivative 3-β-Hydroxy Flavacol from Streptomyces sp. Pv 4-95 after the Expression of Heterologous AdpA
Source: Microorganisms. 2022 Nov 25;10(12):2335. doi: 10.3390/microorganisms10122335 (PMC9783318; doi:10.3390/microorganisms10122335)
Supplement: Supplementary file 1 [file microorganisms-10-02335-s001.zip]

Archive with 1 entries (1 files):
- microorganisms-2054922-supplementary.pdf
